# Supplementary material for: Entinostat Enhances Antigen-Specific CD8 T-Cell Response to Immunotherapies in Lung Cancer Models
Source: Pharmaceuticals (Basel). 2026 Jul 2;19(7):1034. doi: 10.3390/ph19071034 (PMC13416286; doi:10.3390/ph19071034)
Supplement: Supplementary file 1 [file pharmaceuticals-19-01034-s001.zip]

Archive with 1 entries (1 files):
- pharmaceuticals-4380014-supplementary.pdf
